# Supplementary material for: Variations in the Relative Abundance of Gut Bacteria Correlate with Lipid Profiles in Healthy Adults
Source: Microorganisms. 2023 Oct 28;11(11):2656. doi: 10.3390/microorganisms11112656 (PMC10673050; doi:10.3390/microorganisms11112656)
Supplement: Supplementary file 1 [file microorganisms-11-02656-s001.zip › Table S1.xlsx]

## Sheet: Table S1
Table S1. Correlation between measurements of circulating lipids and indices characterizing richness of gut microbiome.
Microbial Richness	Effective number of species		Shanonn's index
Correlation	Coefficient	p-value	Coefficient	p-value
Total-Ch (mmol/l)
High/Low lipid levels1	20.6±3.51/21.1±4.2*	> 0.05	3.01±0.18/3.02±0.21*	> 0.05
Accross individuals2	-0.061	> 0.05	-0.052	> 0.05
Accross visits3	-0.035	> 0.05	-0.031	> 0.05
HDL (mmol/l)
High/Low lipid levels1	21.8±3.13/18.2±4.33*	> 0.05	3.06±0.144/2.86±0.24*	0.046**
Across individuals2	0.18	> 0.05	0.18	> 0.05
Across visits3	0.022	> 0.05	0.019	> 0.05
Non-HDL-Ch (mmol/l)
High/Low lipid levels1	20.7±3.83/21±3.83*	> 0.05	3.02±0.20/3.01±0.19*	> 0.05
Across individuals2	-0.084	> 0.05	-0.073	> 0.05
Across visits3	-0.044	> 0.05	-0.038	> 0.05
LDL (mmol/l)
High/Low lipid levels1	20.2±3.95/21.7±3.46*	> 0.05	2.98±0.21/3.06±0.16*	> 0.05
Across individuals2	-0.04	> 0.05	-0.029	> 0.05
Across visits3	0.027	> 0.05	0.019	> 0.05
TG (mmol/l)
High/Low lipid levels1	20.3±1.73/20.9±4.07*	> 0.05	3±0.09/3.01±0.21*	> 0.05
Across individuals2	-0.02	> 0.05	-0.029	> 0.05
Across visits3	0.0008	> 0.05	0.021	> 0.05
1 - Wilcoxon rank sum test comparing inner microbiome richness or alpha diversity between individuals with normal lipid levels (low) and increased lipid levels (high); 2 - Spearman correlation was performed to estimate the association between average lipid levels per individual and microbiome richness; 3 - rmcorr analysis was used to assess the correlation of lipid levels with microbiome richness…
