# Supplementary material for: Variations in the Relative Abundance of Gut Bacteria Correlate with Lipid Profiles in Healthy Adults
Source: Microorganisms. 2023 Oct 28;11(11):2656. doi: 10.3390/microorganisms11112656 (PMC10673050; doi:10.3390/microorganisms11112656)
Supplement: Supplementary file 1 [file microorganisms-11-02656-s001.zip › Table S2.xlsx]

## Sheet: Table S2
Table S2. General description of participants ascribed to group with "high" or "low" levels of circulating lipids.
Lipids	'High' level		'Low' level
	Number of subjects	Average ± SD (mmol/l)	Number of subjects	Average ± SD (mmol/l)
Total-Ch	13	5.77 ± 0.55	10	4.34 ± 0.54
HDL	6	1.66 ± 0.41	17	1.12 ± 0.04
Non-HDL-Ch	8	4.60 ± 0.57	15	3.11 ± 0.60
LDL	13	3.49 ± 0.50	10	2.24 ± 0.44
TG	4	1.40 ± 0.59	19	1.00 ± 0.53
The two categories of lipid levels, ‘high’ and ‘low’, were defined according to the following cut-off values: Total-Ch < 5.0 (mmol/l), HDL ≥ 1.2 (mmol/l), Non-HDL-Ch ≤ 3.9 (mmol/l), LDL < 3.0 (mmol/l), TG < 1.7(mmol/l). Total-Ch - total cholesterol, HDL - high-density lipoproteins, Non-HDL-Ch - non-HDL cholesterol, LDL - low-density lipoproteins and TG - triglycerides. SD - standard deviation, mm…
