# Supplementary material for: Variations in the Relative Abundance of Gut Bacteria Correlate with Lipid Profiles in Healthy Adults
Source: Microorganisms. 2023 Oct 28;11(11):2656. doi: 10.3390/microorganisms11112656 (PMC10673050; doi:10.3390/microorganisms11112656)
Supplement: Supplementary file 1 [file microorganisms-11-02656-s001.zip › Table S3.xlsx]

## Sheet: Table S3
Table S3. Top ten taxa contributing to the first two principal components at species, genus and family levels in the PCA based on microbiome profiles of participants.
PC1 (%)		PC2 (%)
Species
Methanobrevibacter smithii	37.8	Adlercreutzia sp. 8CFCBH1	33.63
Streptococcus lutetiensis	11.65	Bacteroides caccae	8.6
Akkermansia muciniphila	10.03	Bacteroides cellulosilyticus	4.67
Bifidobacterium adolescentis	6.05	Collinsella aerofaciens	4.63
Alistipes shahii	3.62	Bacteroides uniformis	4.15
Alistipes onderdonkii	3.37	Methanobrevibacter smithii	3.6
Paraprevotella xylaniphila	3.12	Bacteroides sp. A1C1	3.5
Bacteroides cellulosilyticus	2.43	Ruminococcus bicirculans	3.36
Bifidobacterium catenulatum	2.37	Parabacteroides distasonis	3.25
Adlercreutzia sp. 8CFCBH1	2.17	Parabacteroides sp. CT06	2.86
Genera
Methanobrevibacter	60.74	Adlercreutzia	59.53
Adlercreutzia	11.52	Methanobrevibacter	17.98
Akkermansia	9.6	Escherichia	4.77
Collinsella	3.68	Collinsella	2.82
Intestinimonas	2.34	Parabacteroides	1.73
Paraprevotella	2.14	Alistipes	1.71
Alistipes	1.74	Butyricimonas	1.48
Eggerthella	1.57	Ruminococcus	1.01
Butyricimonas	1.17	Lactobacillus	1
Ruminococcus	0.75	Streptococcus	0.9
Families
Methanobacteriaceae	76.69	Akkermansiaceae	72.13
Akkermansiaceae	10.53	Methanobacteriaceae	12.51
Prevotellaceae	2.54	Coriobacteriaceae	4.18
Veillonellaceae	1.82	Rikenellaceae	3.57
Eggerthellaceae	1.71	Bifidobacteriaceae	2.36
Coriobacteriaceae	1.42	Siphoviridae	0.95
Enterobacteriaceae	1.23	Tannerellaceae	0.84
Peptostreptococcaceae	0.95	Odoribacteraceae	0.79
Rikenellaceae	0.77	Lactobacillaceae	0.72
Odoribacteraceae	0.62	Prevotellaceae	0.71
PC - principal components, contributions of each variable to PC1 and PC2 are expressed as a percentage.
