# Supplementary material for: Variations in the Relative Abundance of Gut Bacteria Correlate with Lipid Profiles in Healthy Adults
Source: Microorganisms. 2023 Oct 28;11(11):2656. doi: 10.3390/microorganisms11112656 (PMC10673050; doi:10.3390/microorganisms11112656)
Supplement: Supplementary file 1 [file microorganisms-11-02656-s001.zip › Table S4.xlsx]

## Sheet: Table S4
Table S4 Coefficients indicating correlation between microbial taxa and lipid measurements.
	rmcorr analysis (follow-up data)															Maaslin2 linear model (follow-up data)															Maaslin2 linear model adjusted for age, gender and BMI (follow-up data)																Spearman correlation (cross-sectional data)
Microbial taxa	Total_Ch			HDL			LDL			Non_HDL_Ch			TG			Total_Ch			HDL			LDL			Non_HDL_Ch			TG			Total_Ch			HDL			LDL			Non_HDL_Ch			TG				Total_Ch
	rrm	CI 0.95%	p-value	rrm	CI 0.95%	p-value	rrm	CI 0.95%	p-value	rrm	CI 0.95%	p-value	rrm	CI 0.95%	p-value	Coef.	stderr	p-value	Coef.	stderr	p-value	Coef.	stderr	p-value	Coef.	stderr	p-value	Coef.	stderr	p-value	Coef.adjust	stderr	p-value	Coef.adjust	stderr	p-value	Coef.adjust	stderr	p-value	Coef.adjust	stderr	p-value	Coef.adjust	stderr	p-value		rho	CI 0.95%	p-value
f_Bifidobacteriaceae	-0.0771518	[-0.232; 0.0809]	0.335	0.0605661	[-0.0975; 0.216]	0.449	-0.0442704	[-0.2; 0.114]	0.581	-0.109387	[-0.262; 0.0486]	0.171	-0.0546699	[-0.21; 0.103]	0.495	-0.112833	0.14208	0.428608	0.417805	0.170506	0.018254	-0.140746	0.139418	0.314668	-0.253914	0.147772	0.0886464	-0.136955	0.0986969	0.166986	-0.257658	0.147775	0.0835538	0.306668	0.19591	0.12351	-0.234569	0.140818	0.0984685	-0.360474	0.14735	0.0163109	-0.135124	0.0981315	0.1703		0.0227273	[-0.393; 0.43]	0.919091
f_Lachnospiraceae	0.0125157	[-0.145; 0.169]	0.876	-0.0064443	[-0.163; 0.151]	0.936	-0.0725976	[-0.227; 0.0855]	0.365	0.0165743	[-0.141; 0.173]	0.836	0.119382	[-0.0385; 0.271]	0.135	0.0139331	0.0505047	0.783074	-0.0726675	0.0651093	0.269464	-0.0217167	0.0499178	0.664212	0.0366546	0.0531069	0.491456	0.0704052	0.034518	0.042862	0.0808199	0.0483309	0.0977861	-0.0134869	0.0634177	0.832565	0.0166439	0.0472693	0.725537	0.0824289	0.0481173	0.0912312	0.0726694	0.0330044	0.0290921		-0.041502	[-0.446; 0.377]	0.851349
f_Odoribacteraceae	0.1459	[-0.0115; 0.296]	0.0673	0.0869	[-0.0712; 0.241]	0.278	0.1961	[0.0402; 0.343]	0.0135	0.1299	[-0.0278; 0.281]	0.104	-0.0438	[-0.199; 0.114]	0.584	0.257846	0.116188	0.0283947	-0.0963933	0.149895	0.523384	0.354317	0.112322	0.00204966	0.306893	0.119822	0.0120095	-0.00486586	0.0830402	0.953339	0.29473	0.126246	0.0209186	-0.173695	0.170739	0.313909	0.397799	0.117961	0.000989312	0.348253	0.126694	0.007062	-0.00572733	0.0837372	0.945548		0.29	[-0.143; 0.624]	0.185999
f_Streptococcaceae	-0.216075	[-0.361; -0.061]	0.00639	-0.198973	[-0.345; -0.0432]	0.0122	-0.22133	[-0.366; -0.0665]	0.00519	-0.176005	[-0.324; -0.0194]	0.0269	0.0418143	[-0.116; 0.198]	0.602	-0.304092	0.12961	0.0211428	-0.0725576	0.15913	0.651227	-0.36364	0.125657	0.00477165	-0.295148	0.133463	0.030066	0.0239332	0.0960316	0.803487	-0.341738	0.140861	0.0168258	0.119632	0.170309	0.488127	-0.421494	0.128972	0.00153639	-0.347988	0.137874	0.0137465	0.0096953	0.0958601	0.919563		0.0869565	[-0.337; 0.481]	0.692451
g_Anaerostipes	0.0546866	[-0.103;0.21]	0.495	0.0514838	[-0.107; 0.207]	0.521	-0.0168118	[-0.174; 0.141]	0.834	0.0517943	[-0.106; 0.207]	0.518	0.0613556	[-0.0967; 0.216]	0.444	0.0755328	0.0886956	0.39722	-0.00924322	0.104331	0.929911	-0.00994929	0.0882876	0.91057	0.0885782	0.0915711	0.337102	0.136234	0.0665762	0.0424716	0.133334	0.0980034	0.177064	-0.0261211	0.121556	0.831036	0.0259591	0.0942114	0.783582	0.142791	0.0963868	0.143492	0.139817	0.066638	0.0376995		0.023	[-0.393; 0.43]	0.919091
g_Bifidobacterium	-0.070542	[-0.225;0.0876]	0.379	0.067139	[-0.0909; 0.222]	0.402	-0.0435788	[-0.199; 0.114]	0.587	-0.104298	[-0.257; 0.0537]	0.192	-0.0489689	[-0.205; 0.109]	0.541	-0.105278	0.14176	0.459062	0.409833	0.172079	0.0214201	-0.137843	0.13915	0.323755	-0.244227	0.147661	0.101019	-0.128206	0.0982923	0.193806	-0.241939	0.148071	0.104573	0.308134	0.197798	0.125031	-0.225633	0.14125	0.112795	-0.345309	0.14832	0.0219662	-0.125714	0.0979067	0.200846		0.0237154	[-0.392; 0.431]	0.915508
g_Eggerthella	-0.0597	[-0.215;0.0983]	0.456	0.0376	[-0.12; 0.194]	0.639	0.0324	[-0.125; 0.189]	0.686	-0.0718	[-0.226; 0.0864]	0.37	-0.1786	[-0.327; -0.022]	0.0248	-0.117695	0.116521	0.313832	0.13155	0.179967	0.466033	0.00147547	0.11471	0.989752	-0.15939	0.125308	0.205038	-0.183828	0.0726663	0.0123483	-0.146029	0.119221	0.222298	0.158345	0.190123	0.406201	-0.0205019	0.116408	0.860403	-0.193875	0.12722	0.12933	-0.185097	0.0727364	0.0118532		-0.116601	[-0.504; 0.31]	0.594916
g_Lactococcus	-0.0451026	[-0.201;0.113]	0.574	-0.0731195	[-0.228; 0.0849]	0.361	-0.108341	[-0.261; 0.0497]	0.175	-0.0345422	[-0.191; 0.123]	0.667	-0.0937547	[-0.247; 0.0643]	0.241	-0.248592	0.159259	0.125181	0.0904107	0.178862	0.6171	-0.369053	0.154951	0.021282	-0.30068	0.159235	0.066145	-0.246964	0.133614	0.0669849	-0.143937	0.18714	0.444787	0.365619	0.190394	0.0662789	-0.334454	0.170765	0.0556399	-0.24814	0.175256	0.164238	-0.265873	0.13264	0.0475616		-0.118577	[-0.506; 0.308]	0.58863
g_Massilistercora	-0.115155	[-0.268;0.0428]	0.149	0.00940319	[-0.148; 0.166]	0.907	-0.107873	[-0.261; 0.0501]	0.177	-0.127407	[-0.279; 0.0303]	0.111	0.0335036	[-0.124; 0.189]	0.676	-0.171255	0.0825965	0.0396007	0.0327737	0.124435	0.792746	-0.155696	0.0813601	0.0572839	-0.202744	0.0882145	0.0227669	-0.00429686	0.0538495	0.936496	-0.155174	0.085873	0.0724798	0.0799905	0.134137	0.551955	-0.144774	0.0834291	0.0844494	-0.191236	0.0909028	0.0368526	-0.00317119	0.0539793	0.953223		-0.335	[-0.656; 0.089]	0.118464
g_Odoribacter	0.1417	[-0.0158;0.292]	0.0758	0.0662	[-0.0919; 0.221]	0.409	0.1976	[0.0418; 0.344]	0.0128	0.1313	[-0.0264; 0.282]	0.1	-0.0232	[-0.0158; 0.292]	0.772	0.248679	0.126772	0.0535372	-0.134461	0.147426	0.368245	0.357548	0.123045	0.00482018	0.302454	0.128336	0.0216781	0.0142394	0.0976034	0.884186	0.32034	0.141068	0.0253844	-0.266452	0.166426	0.119262	0.437316	0.128775	0.00108967	0.380081	0.134944	0.00655812	0.0201747	0.0985172	0.838001		0.211462	[-0.219; 0.573]	0.331164
g_Parabacteroides	0.1988	[0.043;0.345]	0.0123	0.2931	[0.143; 0.43]	0.000186	0.2166	[0.0616; 0.361]	0.00627	0.1313	[-0.0264; 0.283]	0.1	-0.0925	[-0.246; 0.0656]	0.248	0.316388	0.107181	0.00358772	0.493881	0.165437	0.00337508	0.33906	0.104837	0.00145586	0.259035	0.116074	0.0269314	-0.0603108	0.0702088	0.391554	0.321983	0.110493	0.0040339	0.502729	0.176203	0.00491818	0.35493	0.106481	0.00104793	0.273441	0.118214	0.0219067	-0.0570046	0.0702732	0.418412		0.183794	[-0.247; 0.554]	0.399458
g_Streptococcus	-0.2351	[-0.378;-0.0809]	0.00295	-0.2058	[-0.352; -0.0503]	0.00949	-0.1964	[-0.343; -0.0405]	0.0134	-0.1927	[-0.339; -0.0367]	0.0153	0.08	[-0.0816; 0.231]	0.339	-0.320186	0.133211	0.0179874	-0.117835	0.167299	0.485468	-0.318103	0.129542	0.0157441	-0.297065	0.138273	0.0344727	0.077062	0.0961654	0.424014	-0.36412	0.142111	0.0115805	0.0653601	0.178064	0.716062	-0.38137	0.131348	0.00455644	-0.356585	0.140785	0.0131877	0.062044	0.0957229	0.517764		0.108696	[-0.317; 0.498]	0.620344
s_Anaerostipes hadrus	0.0674099	[-0.0907; 0.222]	0.4	0.0387253	[-0.119; 0.195]	0.629	0.0113935	[-0.146; 0.168]	0.887	0.0684572	[-0.0896; 0.223]	0.393	0.0846144	[-0.0735; 0.239]	0.291	0.0812324	0.0808193	0.317675	0.00103006	0.0979369	0.991663	0.00980616	0.0803867	0.903182	0.0913603	0.0839671	0.280127	0.127783	0.0591608	0.032234	0.129589	0.0880998	0.144318	-0.0222598	0.112508	0.844122	0.043364	0.0848477	0.610456	0.139289	0.0876237	0.116203	0.132377	0.0590817	0.0264911		0.048419	[-0.371; 0.451]	0.826626
s_Bacteroides uniformis	0.0759	[-0.0823; 0.23]	0.343	-0.0689	[-0.224; 0.0892]	0.389	0.043	[-0.115; 0.199]	0.592	0.102	[-0.0561; 0.255]	0.202	0.1743	[0.0176; 0.323]	0.0285	0.200743	0.109141	0.0675447	-0.036312	0.167327	0.828552	0.132663	0.107812	0.220134	0.232604	0.117036	0.0484353	0.159457	0.06921	0.0224568	0.152357	0.11009	0.168149	-0.236521	0.164558	0.153535	0.125646	0.106721	0.240693	0.221789	0.115253	0.0560554	0.169469	0.0684995	0.0143383		0.280632	[-0.148; 0.62]	0.193987
s_Lactococcus lactis	-0.0471214	[-0.203; 0.111]	0.557	-0.113948	[-0.266; 0.0439]	0.154	-0.109051	[-0.262; 0.0489]	0.173	-0.0254212	[-0.182; 0.132]	0.751	-0.0592612	[-0.214; 0.0988]	0.459	-0.273656	0.160634	0.0950415	0.0772469	0.181659	0.673901	-0.395935	0.155749	0.0143775	-0.325007	0.159716	0.0485594	-0.224073	0.135382	0.10052	-0.173982	0.189797	0.362915	0.358307	0.192906	0.0754815	-0.362858	0.172454	0.0403451	-0.271987	0.1768	0.131614	-0.243391	0.134607	0.0734508		-0.131423	[-0.515; 0.296]	0.548499
s_Massilistercora timonensis	-0.135904	[-0.287; 0.0217]	0.0886	0.00407526	[-0.153; 0.161]	0.959	-0.115927	[-0.268; 0.0419]	0.147	-0.148344	[-0.299; 0.009]	0.0629	0.0138857	[-0.144; 0.171]	0.863	-0.189349	0.0810054	0.0205467	0.0359196	0.122305	0.769548	-0.163378	0.0799373	0.0424621	-0.224485	0.0864055	0.010206	-0.0183713	0.0530193	0.729396	-0.175251	0.0842907	0.0390653	0.0794367	0.13197	0.548241	-0.152514	0.082027	0.0646617	-0.213781	0.0891372	0.0175393	-0.0169992	0.0531531	0.749507		-0.34	[-0.657; 0.088]	0.117331
s_Odoribacter splanchnicus	0.1349	[-0.0228; 0.286]	0.0911	0.0587	[-0.0993; 0.214]	0.464	0.1973	[0.0414; 0.344]	0.0129	0.1259	[-0.0318; 0.278]	0.115	-0.0304	[-0.187; 0.127]	0.704	0.239801	0.125461	0.0599405	-0.125242	0.14572	0.396222	0.350518	0.122023	0.00533997	0.290456	0.127097	0.0259037	0.006435	0.0972527	0.947325	0.306824	0.139822	0.0307183	-0.264429	0.163604	0.116058	0.428686	0.127536	0.00123575	0.365841	0.133449	0.00812712	0.013593	0.0980718	0.889941		0.185771	[-0.245; 0.555]	0.39433
s_Parabacteroides distasonis	0.1942	[0.0382; 0.341]	0.0145	0.295	[0.145; 0.432]	0.000168	0.2225	[0.0677; 0.367]	0.00496	0.1251	[-0.0327; 0.277]	0.117	-0.11	[-0.263; 0.0479]	0.169	0.317673	0.107816	0.00364599	0.524593	0.167258	0.00208028	0.350009	0.105258	0.00107301	0.254273	0.11705	0.0311749	-0.0773765	0.0700391	0.270856	0.317955	0.110701	0.00458164	0.516	0.177086	0.00406546	0.364774	0.106534	0.000768563	0.267644	0.118715	0.0254205	-0.073147	0.0700578	0.297957		0.22332	[-0.208; 0.581]	0.304234
s_Roseburia hominis	-0.1987	[-0.345; -0.0429]	0.0123	-0.0514	[-0.207; 0.107]	0.521	-0.1364	[-0.287; 0.0212]	0.0876	-0.1921	[-0.339; -0.0361]	0.0156	-0.1411	[-0.292; 0.0164]	0.0769	-0.308497	0.109438	0.00560579	-0.189809	0.143619	0.192151	-0.178404	0.110227	0.107926	-0.277034	0.117022	0.0195938	-0.140866	0.0772869	0.0700366	-0.290441	0.117966	0.0149363	-0.113751	0.162582	0.486821	-0.161697	0.114602	0.160466	-0.267045	0.122166	0.0307285	-0.147061	0.0772028	0.0584394		-0.42	[-0.71; -0.012]	0.0460851
f_Eggerthellaceae	-0.1899	[-0.337; -0.0338]	0.0169	-0.0198	[-0.176; 0.138]	0.805	-0.1301	[-0.282; 0.0276]	0.103	-0.1943	[-0.341; -0.0383]	0.0144	-0.0799	[-0.234; 0.0783]	0.319	-0.217103	0.100772	0.0325575	0.0178587	0.157094	0.909658	-0.156478	0.0995553	0.117783	-0.245906	0.108479	0.0246028	-0.0683413	0.0644556	0.290558	-0.237289	0.103034	0.022478	0.0443965	0.166747	0.790398	-0.175223	0.101039	0.0846536	-0.269986	0.11018	0.0152543	-0.0697752	0.064554	0.28133
f_Enterobacteriaceae	-0.0307	[-0.187; 0.127]	0.702	0.1963	[0.0404; 0.343]	0.0134	0.0239	[-0.134; 0.18]	0.765	-0.0809	[-0.235; 0.0772]	0.312	-0.1364	[-0.287; 0.0212]	0.0876	-0.216109	0.224724	0.339089	0.138677	0.276493	0.619149	-0.0831018	0.223926	0.711479	-0.254306	0.235012	0.282831	-0.259319	0.168584	0.125844	-0.212229	0.250723	0.399182	0.207597	0.325271	0.527162	-0.0409736	0.239737	0.864651	-0.240048	0.252518	0.344686	-0.259319	0.169833	0.136373
f_Lactobacillaceae	-0.1902	[-0.337; -0.0341]	0.0167	-0.0832	[-0.237; 0.0749]	0.298	-0.1674	[-0.316; -0.0105]	0.0356	-0.1827	[-0.33; -0.0263]	0.0216	-0.0905	[-0.244; 0.0676]	0.258	-0.353568	0.192418	0.0686553	-0.113448	0.244316	0.644568	-0.347812	0.188988	0.0681934	-0.350997	0.202395	0.0859039	-0.167544	0.135525	0.217996	-0.399348	0.204261	0.0525965	0.111883	0.265332	0.675242	-0.424291	0.192887	0.0297666	-0.427432	0.206998	0.0414873	-0.18389	0.134713	0.174023
f_Peptostreptococcaceae	-0.2357	[-0.379; -0.0816]	0.00287	0.0201	[-0.138; 0.177]	0.802	-0.1258	[-0.278; 0.0319]	0.115	-0.2632	[-0.404; -0.111]	0.000835	-0.1705	[-0.319; -0.0138]	0.0322	-0.335253	0.124188	0.00807313	0.00321018	0.155412	0.983615	-0.210837	0.122434	0.0880166	-0.375925	0.130941	0.00505043	-0.158913	0.0896055	0.0778693	-0.348987	0.134718	0.0106409	-0.0460234	0.174976	0.793671	-0.177359	0.129033	0.171956	-0.365127	0.138666	0.00974458	-0.155195	0.0897018	0.0853962
f_Tannerellaceae	0.1934	[0.0374; 0.34]	0.0149	0.2899	[0.139; 0.428]	0.00022	0.2209	[0.066; 0.365]	0.0053	0.1265	[-0.0312; 0.278]	0.113	-0.1042	[-0.257; 0.0538]	0.193	0.307362	0.106499	0.00438712	0.492524	0.164358	0.00325173	0.340323	0.103991	0.00128088	0.248755	0.115394	0.0324884	-0.0704699	0.0694903	0.311999	0.311051	0.10965	0.00509592	0.495139	0.174776	0.00521954	0.355543	0.105497	0.000924534	0.262219	0.117369	0.0267645	-0.0668949	0.0695385	0.33745
g_Alistipes	0.0602	[-0.0979;0.215]	0.452	-0.0248	[-0.181; 0.133]	0.757	0.1586	[0.00145; 0.308]	0.0466	0.0724	[-0.0857; 0.227]	0.366	0.0163	[-0.141; 0.173]	0.839	0.0608672	0.100423	0.545217	0.0402829	0.153745	0.793722	0.16798	0.0978852	0.087889	0.0624763	0.108136	0.564159	0.0038002	0.0637905	0.952567	0.0612048	0.103161	0.553762	-0.00226305	0.164276	0.989026	0.177703	0.0995208	0.075914	0.0709155	0.110358	0.521327	0.00560726	0.0639187	0.930202
g_Duncaniella	0.1652	[0.00831;0.314]	0.038	0.1405	[-0.017; 0.291]	0.0783	0.1791	[0.0226; 0.327]	0.0243	0.1406	[-0.0169; 0.291]	0.0781	0.0259	[-0.132; 0.182]	0.747	0.174858	0.100767	0.0845643	0.153868	0.142948	0.285044	0.19796	0.0989103	0.0469687	0.158381	0.107523	0.142802	0.00669564	0.0671888	0.920734	0.186909	0.106101	0.0798877	0.210982	0.159151	0.187807	0.202115	0.102522	0.0502764	0.160168	0.112089	0.154929	0.00731555	0.0675351	0.913867
g_Escherichia	-0.052	[-0.208;0.106]	0.516	0.1584	[0.00126; 0.308]	0.0469	0.0093	[-0.148; 0.166]	0.908	-0.1001	[-0.253; 0.0579]	0.211	-0.0836	[-0.238; 0.0746]	0.297	-0.340474	0.334655	0.312203	0.213084	0.403993	0.601257	-0.144064	0.333018	0.666485	-0.429263	0.348725	0.222665	-0.320445	0.253965	0.20881	-0.454772	0.371866	0.224336	0.231154	0.473401	0.628253	-0.166865	0.35588	0.640324	-0.497366	0.37292	0.186529	-0.306162	0.25564	0.232837
g_Lachnospira	-0.0442	[-0.199;0.114]	0.581	-0.1715	[-0.32; -0.0148]	0.0312	-0.0325	[-0.189; 0.125]	0.685	0.0036	[-0.154; 0.161]	0.965	0.0907	[-0.0674; 0.244]	0.257	-0.0927531	0.119252	0.43919	-0.348724	0.132813	0.0130853	-0.0330929	0.118751	0.781239	0.0279697	0.124009	0.822274	0.152007	0.090259	0.0941053	0.0649635	0.123655	0.601009	-0.220755	0.146818	0.142876	0.0580434	0.11666	0.620562	0.130916	0.118949	0.276467	0.144283	0.086957	0.0994628
g_Lactobacillus	-0.1599	[-0.309;-0.00281]	0.0448	-0.0322	[-0.188; 0.126]	0.688	-0.1513	[-0.301; 0.00599]	0.0578	-0.1641	[-0.313; -0.00719]	0.0393	-0.0848	[-0.239; 0.0734]	0.289	-0.300928	0.191021	0.117699	-0.0536665	0.24638	0.828452	-0.319387	0.187817	0.0914681	-0.316743	0.201506	0.118851	-0.152786	0.133276	0.253174	-0.334039	0.202149	0.100629	0.180753	0.266561	0.500774	-0.389417	0.191592	0.0441865	-0.38631	0.205951	0.0633583	-0.168451	0.132562	0.205526
s_Alistipes communis	0.113	[-0.0449;0.265]	0.157	0.0509	[-0.107; 0.206]	0.525	0.1948	[0.0388; 0.342]	0.0142	0.1023	[-0.0558; 0.255]	0.201	0.0066	[-0.151; 0.164]	0.935	0.205971	0.160652	0.201692	0.269298	0.219843	0.224747	0.328973	0.157705	0.0385283	0.152233	0.171406	0.375925	-0.0136343	0.107775	0.899476	0.201591	0.169089	0.234833	0.180769	0.24539	0.463295	0.350789	0.162231	0.0320134	0.166774	0.17724	0.348214	-0.00878132	0.107987	0.935282
s_Alistipes megaguti	0.00722634	[-0.15;0.164]	0.928	-0.117271	[-0.269; 0.0406]	0.142	-0.0124302	[-0.169; 0.145]	0.877	0.0383341	[-0.1195; 0.194]	0.633	0.0888751	[-0.0692; 0.243]	0.267	0.0309383	0.141113	0.826718	-0.491459	0.197388	0.0146888	0.0406807	0.138723	0.76968	0.147811	0.1504	0.327148	0.131146	0.0912528	0.152498	0.0989845	0.143323	0.490728	-0.338638	0.209542	0.109349	0.065711	0.138646	0.636154	0.182029	0.149448	0.225095	0.126943	0.0905471	0.162725
s_Bacteroides dorei	0.123838	[-0.0339;0.276]	0.121	0.0258964	[-0.132; 0.182]	0.747	0.146957	[-0.0104; 0.297]	0.0654	0.13106	[-0.0266; 0.282]	0.1007	0.0121999	[-0.145; 0.169]	0.879	0.19351	0.103805	0.0639444	0.0854145	0.159801	0.593904	0.219515	0.10162	0.0320979	0.207742	0.111692	0.0645514	0.00113721	0.0665965	0.986396	0.133487	0.105428	0.207143	-0.0583367	0.162134	0.719605	0.186129	0.101817	0.0692434	0.165682	0.111738	0.139963	0.00231009	0.0662178	0.972212
s_Bacteroides sp A1C1	0.0367	[-0.121;0.193]	0.647	-0.0577	[-0.213; 0.1003]	0.471	0.0121	[-0.145; 0.169]	0.879	0.0562	[-0.102; 0.212]	0.483	0.1593	[0.00218; 0.309]	0.0456	0.0749046	0.116273	0.520267	-0.0552365	0.179133	0.758282	0.033442	0.114271	0.770128	0.0980176	0.125146	0.434537	0.142587	0.0728422	0.0519736	0.0384291	0.11819	0.74546	-0.214947	0.183356	0.243098	0.0245206	0.114868	0.831211	0.0875374	0.125773	0.48736	0.146994	0.07263	0.0445806
s_Bifidobacterium longum	-0.126524	[-0.278;0.0312]	0.113	0.0532148	[-0.105; 0.209]	0.507	-0.041335	[-0.197; 0.117]	0.606	-0.152467	[-0.302; 0.00479]	0.0558	-0.0682631	[-0.223; 0.0898]	0.394	-0.224496	0.144867	0.12351	0.319639	0.186792	0.0928022	-0.13747	0.14287	0.337631	-0.33527	0.151311	0.0285978	-0.145338	0.0994365	0.145612	-0.322617	0.151231	0.0345372	0.186388	0.21171	0.381863	-0.169551	0.14671	0.249778	-0.382648	0.154555	0.0147138	-0.138028	0.0992889	0.166245
s_Faecalitalea cylindroides	-0.147901	[-0.298;0.00946]	0.0637	-0.0404843	[-0.196; 0.117]	0.614	-0.132505	[-0.284; 0.0252]	0.0969	-0.148074	[-0.298; 0.0093]	0.0634	-0.0284755	[-0.185; 0.129]	0.723	-0.132401	0.0603142	0.0294519	-0.0237079	0.0918161	0.796695	-0.124973	0.0593218	0.0365515	-0.145281	0.0646908	0.025979	-0.0173102	0.0391456	0.658913	-0.11394	0.0622467	0.0688871	0.0199039	0.0973569	0.83832	-0.111816	0.0604466	0.0660247	-0.130997	0.0660954	0.0490663	-0.0183754	0.0391535	0.639453
s_Lachnospira eligens	-0.0384	[-0.194;0.119]	0.632	-0.1726	[-0.321; -0.0159]	0.0302	-0.0204	[-0.177; 0.137]	0.799	0.0101	[-0.147; 0.167]	0.9001	0.0861	[-0.0721; 0.239]	0.282	-0.0894339	0.115302	0.440511	-0.32037	0.129412	0.0187177	-0.0297387	0.114877	0.796437	0.0219634	0.119981	0.855343	0.1417	0.0877574	0.108365	0.0610423	0.120308	0.613496	-0.193283	0.143207	0.187026	0.0550547	0.113532	0.629426	0.117272	0.116134	0.317518	0.134128	0.0847068	0.115749
s_Lachnospiraceae bacterium	-0.1805	[-0.328;-0.0241]	0.0232	0.0378	[-0.12; 0.194]	0.637	-0.2559	[-0.397; -0.103]	0.00117	-0.2032	[-0.349; -0.0475]	0.0105	0.0068	[-0.151; 0.164]	0.9328	-0.19474	0.126089	0.125217	-0.197117	0.151688	0.200933	-0.257869	0.12599	0.0427507	-0.165327	0.133625	0.218932	0.0334187	0.0892278	0.708456	-0.154034	0.13377	0.251657	-0.0889034	0.1694	0.602277	-0.248797	0.129295	0.0565699	-0.1399	0.136551	0.308289	0.023971	0.0883764	0.786537
s_Lachnospiraceae bacterium Choco86	-0.1301	[-0.282; 0.0276]	0.103	0.0605	[-0.0975; 0.216]	0.449	-0.1534	[-0.303; 0.00387]	0.054	-0.1564	[-0.306; 0.00074]	0.049	-0.0502	[-0.206; 0.108]	0.531	-0.19474	0.0656235	0.275759	-0.197117	0.0757234	0.533063	-0.257869	0.0654148	0.392524	-0.165327	0.068542	0.363043	0.0334187	0.0496146	0.787813	-0.0494337	0.0720079	0.494133	0.00412387	0.0867478	0.962349	-0.044611	0.068435	0.516384	-0.0510908	0.0716962	0.47873	-0.0183879	0.0493325	0.709862
s_Parabacteroides sp CT06	0.2339	[0.0796; 0.377]	0.0031	0.245	[0.0914; 0.387 ]	0.0019	0.2237	[0.0689; 0.368]	0.0047	0.183	[0.0266; 0.331]	0.0214	-0.1197	[-0.272; 0.0382]	0.134	0.329146	0.116249	0.00517619	0.489949	0.185452	0.00905183	0.319192	0.114173	0.00575658	0.278087	0.126733	0.0295147	-0.107656	0.0741725	0.148576	0.355017	0.117701	0.00294975	0.544	0.190657	0.00490132	0.33675	0.114826	0.00381654	0.296555	0.127554	0.0212266	-0.105963	0.0741192	0.154727
s_Streptococcus thermophilus	-0.2191	[-0.364; -0.064]	0.00567641	-0.2086	[-0.354; -0.053]	0.0085	-0.1246	[-0.276; 0.0332]	0.119	-0.1765	[-0.325; -0.0199]	0.0265	0.1109	[-0.0471; 0.263]	0.166	-0.555917	0.250146	0.0303117	-0.355956	0.284165	0.220632	-0.382496	0.245224	0.124327	-0.442531	0.256734	0.0911367	0.236371	0.199264	0.237502	-0.717221	0.257559	0.00737612	-0.0599773	0.297695	0.842031	-0.599626	0.230622	0.0127159	-0.622921	0.242487	0.0142658	0.17133	0.192617	0.375639
f_Akkermansiaceae																																															-0.04	[-0.448; 0.374]	0.840735
f_Erysipelotrichaceae																																															-0.274704	[-0.617; 0.155]	0.203883
f_Methanobacteriaceae																																															-0.328063	[-0.652; 0.097]	0.126625
f_Veillonellaceae																																															-0.16	[-0.537; 0.268]	0.461097
g_Akkermansia																																															-0.044	[-0.448; 0.374]	0.840735
g_Butyricimonas																																															0.331	[-0.094; 0.653]	0.123079
g_Christensenella																																															-0.301383	[-0.634; 0.126]	0.161988
g_Erysipelatoclostridium																																															-0.429	[-0.714; -0.021]	0.0423595
g_Faecalibacterium																																															0.243083	[-0.187; 0.595]	0.262505
g_Intestinimonas																																															-0.453	[-0.728; -0.05]	0.0313677
g_Methanobrevibacter																																															-0.469	[-0.738; -0.071]	0.0250738
s_Akkermansia muciniphila																																															-0.044	[-0.448; 0.374]	0.840735
s_Bacteroides fragilis																																															-0.210474	[-0.572; 0.22]	0.333472
s_Bifidobacterium adolescentis																																															0.085	[-0.339; 0.48]	0.699151
s_Butyricimonas faecalis																																															0.284	[-0.145; 0.622]	0.189166
s_Christensenella minuta																																															-0.263834	[-0.609; 0.166]	0.222916
s_Intestinimonas butyriciproducens																																															-0.507	[-0.76; -0.12]	0.0146572
s_Methanobrevibacter smithii																																															-0.33004	[-0.653; 0.095]	0.124253
s_Roseburia intestinalis																																															0.0148221	[-0.399; 0.424]	0.947809
s_Streptococcus lutetiensis																																															0.528	[0.148; 0.771]	0.0106423
s_Streptococcus salivarius																																															0.202569	[-0.228; 0.567]	0.352289
s_X Clostridium innocuum																																															-0.374506	[-0.681; 0.044]	0.0791101
Cells coloured in blue indicate correlations with raw p-values < 0.05, none of the associations retained significance after adjustment for multiple correction.
If no correlations for a taxon were dected with the respective analysis approach, numbers are indicated in grey.
Cells are left empty to indicate taxa which showed correlation only in follow-up data set or only with average measurements in cross-sectional data set.
s - species
g - genera
f - family
rrm - correlaion coefficient derived from repeated measures correlation (rmcorr)
rho - Spearman's rho
Coef. - an estimate for effect size indicating association strength derived with Maaslin2
Coef.adjust - an estimate for effect size indicating association strength derived with Maaslin2 adjusted for cofactors
CI 0.95% - 95% confidence interval
stderr - standard error for the coefficient
p-value -raw p-values before multiple corrections, after adjustment for multiple corrections, none retained significance
BMI - body mass index
Total_Ch - total cholesterol
HDL - high-density lipoprotein
LDL- low-density lipoprotein
Non_HDL_Ch - non-HDL-cholesterol
TG - triglycerides
Prediction intervals - prediction intervals indicating the range within which actual lipid levels corresponding to the median relative abundance of respective taxa may be found found with 95% confidence
Median of relative abundance* - median relative abundance
Predicted - lipid levels (X0) forecasted for the median relative abundance of respective taxa
lower bound - lower bound of prediction interval
upper bound - upper bound of prediction interval
[truncated: 59 more columns]

## Sheet: Sheet3
	Maaslin2 linear model (cross-sectional data)															Maaslin2 linear model adjusted for age, gender and BMI (cross-sectional data)
	Total_Ch			HDL			LDL			Non_HDL_Ch			TG			Total_Ch			HDL			LDL			Non_HDL_Ch			TG
	Coef.	stderr	p-value	Coef.	stderr	p-value	Coef.	stderr	p-value	Coef.	stderr	p-value	Coef.	stderr	p-value
f_Bifidobacteriaceae	-0.00127947	0.233689	0.995683	0.504885	0.206087	0.0231464	-0.218009	0.228795	0.351501	-0.231762	0.228151	0.321272	-0.457323	0.211308	0.0421179	-0.455823	0.262916	0.100062	0.363129	0.258365	0.176901	-0.49466	0.22732	0.0431144	-0.489141	0.224113	0.0425602	-0.419161	0.203195	0.0538589
f_Lachnospiraceae	0.022188	0.0859296	0.798758	-0.110765	0.082602	0.194262	0.050484	0.0853579	0.560539	0.0729115	0.0845824	0.398415	0.147159	0.0798505	0.0795017	0.186215	0.0703674	0.016416	-0.0160207	0.0793844	0.842327	0.125445	0.068489	0.0836121	0.148996	0.0646723	0.0333662	0.116768	0.0599594	0.0672523
f_Odoribacteraceae	0.226064	0.185905	0.237472	-0.293459	0.181365	0.120574	0.335587	0.177852	0.0730782	0.352288	0.176308	0.0588154	0.241566	0.184974	0.205697	0.357761	0.246274	0.163519	-0.53309	0.215495	0.0235548	0.47335	0.205859	0.0336698	0.4805	0.201319	0.0281819	0.272046	0.196901	0.183992
f_Streptococcaceae	-0.0738815	0.183869	0.69188	0.189759	0.17987	0.303422	-0.20844	0.178882	0.256989	-0.160328	0.181229	0.386352	-0.0935334	0.183443	0.615454	-0.0633935	0.22937	0.785404	0.512274	0.184224	0.0123357	-0.323806	0.192153	0.109217	-0.251293	0.195176	0.214222	-0.153218	0.17925	0.403911
g_Anaerostipes	0.0612297	0.118203	0.60987	-0.0515989	0.118422	0.667485	0.0051699	0.118951	0.965743	0.0832749	0.11756	0.486509	0.289851	0.100746	0.00902153	0.190202	0.146738	0.211281	-0.0960425	0.14528	0.516931	0.0880303	0.136445	0.526956	0.182614	0.129169	0.174493	0.301502	0.0992366	0.00707179
g_Bifidobacterium	-0.0068909	0.235186	0.976902	0.486018	0.20992	0.0308014	-0.216033	0.230418	0.359124	-0.228421	0.229848	0.331639	-0.456672	0.213035	0.0439247	-0.452981	0.268643	0.109016	0.351097	0.264373	0.200762	-0.489054	0.233083	0.0502679	-0.482064	0.229984	0.0504764	-0.421649	0.207383	0.0570491
g_Eggerthella	-0.297783	0.331157	0.378732	0.203232	0.334546	0.550041	-0.37613	0.327339	0.263453	-0.384595	0.32687	0.252521	-0.528351	0.317167	0.110593	-0.785992	0.400344	0.0652527	0.365215	0.413871	0.389174	-0.766641	0.353264	0.0436205	-0.745309	0.34981	0.0471674	-0.583469	0.322852	0.0874699
g_Lactococcus	-0.279304	0.185479	0.146999	0.175826	0.191429	0.368792	-0.350095	0.179668	0.0648345	-0.351226	0.179563	0.0638977	-0.27938	0.185473	0.146883	-0.126614	0.244286	0.610561	0.507032	0.203313	0.0225947	-0.295686	0.210111	0.176377	-0.296271	0.206915	0.169325	-0.319487	0.180714	0.0940212
g_Massilistercora	-0.352431	0.190577	0.0785441	0.0567548	0.205136	0.78474	-0.326382	0.192774	0.105223	-0.367388	0.189227	0.0657328	-0.452429	0.180242	0.0203284	-0.357142	0.260727	0.187597	0.240504	0.256357	0.36058	-0.318609	0.234723	0.191437	-0.367135	0.227197	0.1235	-0.483888	0.185728	0.0178968
g_Odoribacter	0.165115	0.17025	0.343166	-0.24507	0.165599	0.153748	0.257887	0.16467	0.132275	0.271583	0.163618	0.111803	0.148824	0.170963	0.393868	0.298739	0.219239	0.18981	-0.462036	0.191918	0.0270093	0.404725	0.183852	0.0409968	0.408109	0.180274	0.0361753	0.184637	0.177936	0.313168
g_Parabacteroides	0.407606	0.261542	0.134065	-0.107566	0.275254	0.69989	0.447289	0.258435	0.0981634	0.442947	0.258791	0.101701	0.36444	0.264558	0.18285	0.528098	0.331604	0.128668	-0.451777	0.322285	0.177985	0.601363	0.285332	0.0493509	0.578312	0.283204	0.0560807	0.445013	0.261515	0.106025
g_Streptococcus	-0.0106433	0.197176	0.957463	0.182946	0.193106	0.354217	-0.158457	0.194135	0.423534	-0.0961637	0.19607	0.628897	-0.0369077	0.197025	0.853204	-0.0115897	0.239934	0.962006	0.513213	0.19555	0.0171908	-0.304349	0.203564	0.152215	-0.212187	0.206965	0.318835	-0.103739	0.189309	0.590433
s_Anaerostipes hadrus	0.0636743	0.113504	0.580743	-0.0308788	0.114152	0.789413	0.00204851	0.11435	0.985876	0.0762182	0.113135	0.507855	0.269639	0.0980512	0.0119995	0.183405	0.139905	0.206363	-0.0807672	0.139026	0.568477	0.0816363	0.130302	0.538842	0.171494	0.123491	0.181862	0.283551	0.0954074	0.00816738
s_Bacteroides uniformis	0.675191	0.252507	0.0142059	0.244296	0.287448	0.404978	0.553488	0.266234	0.0500661	0.542078	0.267349	0.0554792	0.196394	0.289192	0.504483	0.398721	0.289079	0.184706	-0.345632	0.279667	0.232394	0.45386	0.251627	0.0880409	0.439738	0.249024	0.0943784	0.310755	0.230452	0.194234
s_Lactococcus lactis	-0.310212	0.186507	0.111111	0.202446	0.193431	0.307178	-0.384482	0.179799	0.0443973	-0.393629	0.178854	0.039073	-0.330963	0.1848	0.0877325	-0.172661	0.248123	0.495398	0.544089	0.203986	0.0157041	-0.336254	0.211827	0.129833	-0.346295	0.207651	0.112683	-0.369972	0.180011	0.0546583
s_Massilistercora timonensis	-0.35227	0.1864	0.0726608	0.0821454	0.200831	0.686661	-0.334408	0.187961	0.0896967	-0.379054	0.183881	0.0518601	-0.461351	0.174697	0.0152812	-0.36474	0.255358	0.170314	0.264885	0.250539	0.304377	-0.329918	0.229548	0.167803	-0.382767	0.221417	0.100974	-0.490126	0.180546	0.0142013
s_Odoribacter splanchnicus	0.165536	0.166669	0.331919	-0.222273	0.163496	0.188409	0.248039	0.161722	0.140021	0.261407	0.160716	0.118753	0.143444	0.167642	0.401845	0.288617	0.213815	0.193799	-0.439301	0.188443	0.0315644	0.387707	0.179953	0.0449955	0.391282	0.176455	0.0397009	0.181263	0.173304	0.309441
s_Parabacteroides distasonis	0.474364	0.274435	0.0985734	-0.0737139	0.292867	0.803722	0.49529	0.272669	0.0836047	0.492233	0.272933	0.0856777	0.376393	0.281574	0.195608	0.579003	0.343592	0.109219	-0.48478	0.335348	0.165476	0.652115	0.294894	0.0401885	0.630125	0.292515	0.0450248	0.470696	0.272373	0.101081
s_Roseburia hominis	-0.232132	0.180642	0.212771	-0.212765	0.181774	0.254914	-0.0627801	0.187109	0.740556	-0.127276	0.185543	0.500239	-0.0790785	0.186814	0.67638	0.297618	0.235268	0.625107	-0.083709	0.226137	0.715576	0.0312291	0.212944	0.885035	-0.0564031	0.209775	0.791084	-0.121438	0.186251	0.522632
f_Akkermansiaceae	-0.386356	0.684415	0.57839	1.53279	0.603036	0.0189796	-1.07795	0.648228	0.111184	-1.08592	0.647594	0.108395	-0.809803	0.666561	0.23789	-1.68165	0.752192	0.0382806	1.18216	0.765642	0.139984	-1.81543	0.633876	0.0103156	-1.75918	0.630312	0.012068	-0.648197	0.658887	0.338266
f_Erysipelotrichaceae	-0.195111	0.129947	0.148123	-0.00202061	0.136744	0.98835	-0.261443	0.124275	0.0476269	-0.188312	0.130424	0.163538	0.0463246	0.13637	0.737459	-0.190427	0.176178	0.29402	0.00719181	0.174213	0.967526	-0.244608	0.153033	0.127361	-0.148876	0.157465	0.356947	0.0551197	0.144043	0.706451
f_Methanobacteriaceae	-0.418559	1.02532	0.687241	-1.83598	0.94821	0.0664099	0.449695	1.02469	0.665246	0.433929	1.02501	0.676352	0.636937	1.01995	0.53904	-0.264152	1.35278	0.847372	-3.29625	1.03945	0.00528724	1.15824	1.18713	0.342163	1.08648	1.17407	0.367001	0.793719	1.06092	0.464037
f_Veillonellaceae	-0.244743	0.358314	0.502049	0.315008	0.355691	0.385851	-0.317873	0.35557	0.381463	-0.380082	0.352651	0.293354	-0.528686	0.343412	0.138613	-0.154542	0.466643	0.744335	0.839946	0.40248	0.0513883	-0.375861	0.411595	0.373217	-0.445879	0.401824	0.281761	-0.626908	0.341772	0.083197
g_Akkermansia	-0.391529	0.680207	0.571001	1.51374	0.600722	0.0199042	-1.07562	0.644118	0.109777	-1.08207	0.643604	0.107527	-0.809018	0.662431	0.235512	-1.67785	0.749097	0.0379618	1.17002	0.763463	0.142782	-1.80923	0.631438	0.0102881	-1.75132	0.628178	0.0121463	-0.650536	0.656182	0.334633
g_Butyricimonas	0.535209	0.327951	0.11759	-0.279198	0.342754	0.424459	0.666118	0.316327	0.0474309	0.644037	0.318497	0.056088	0.434915	0.33494	0.2082	0.551915	0.445955	0.231765	-0.701933	0.413276	0.10664	0.733749	0.380384	0.0696552	0.693609	0.378411	0.0834039	0.472301	0.35238	0.196816
g_Christensenella	-0.182827	0.141576	0.210609	-0.324556	0.128916	0.0200031	-0.0567766	0.146567	0.702376	-0.028306	0.14696	0.849115	0.183581	0.141529	0.208658	-0.0968462	0.173144	0.582823	-0.211549	0.159756	0.202005	-0.0251076	0.156979	0.874708	0.00963978	0.154954	0.951081	0.137753	0.135082	0.321348
g_Erysipelatoclostridium	-0.331116	0.14693	0.0350366	-0.044851	0.163443	0.786448	-0.335421	0.146464	0.0324665	-0.299899	0.150088	0.058814	-0.0752285	0.16291	0.648988	-0.254366	0.187983	0.192765	0.0356818	0.188894	0.852286	-0.250489	0.167374	0.151831	-0.208131	0.168074	0.231504	-0.0609349	0.156305	0.701224
g_Faecalibacterium	0.111987	0.12245	0.370807	-0.0566723	0.124251	0.652991	0.119752	0.1221	0.33787	0.134443	0.121369	0.280511	0.0403869	0.124553	0.748953	0.2799	0.139294	0.0597292	0.105046	0.145608	0.479912	0.158114	0.133535	0.251789	0.17257	0.130579	0.202861	0.00149607	0.122609	0.990399
g_Intestinimonas	-0.368407	0.223407	0.11402	-0.461784	0.214987	0.0435402	-0.154337	0.235031	0.518526	-0.143806	0.235349	0.547735	0.0643352	0.237016	0.788705	-0.154425	0.290201	0.601142	-0.371934	0.266211	0.179358	0.0266819	0.263006	0.920315	0.0296383	0.259437	0.910312	0.024081	0.232597	0.918686
g_Methanobrevibacter	-1.29913	0.827922	0.13156	-1.59117	0.80328	0.0608565	-0.491476	0.868516	0.577473	-0.52964	0.867447	0.548034	-0.0191642	0.875103	0.982735	-1.1854	1.10835	0.298971	-2.15518	0.970427	0.0394319	0.0121674	1.02815	0.990688	-0.0614028	1.01417	0.952389	-0.0309788	0.909254	0.973196
s_Akkermansia muciniphila	-0.400261	0.699495	0.573253	1.57927	0.614944	0.0179208	-1.11408	0.661679	0.107045	-1.12092	0.661129	0.104765	-0.836417	0.680888	0.232879	-1.73403	0.766791	0.0363511	1.22435	0.781062	0.134398	-1.87595	0.644494	0.00932672	-1.816	0.641322	0.0110595	-0.671888	0.672844	0.331234
s_Bacteroides fragilis	-0.335354	0.209439	0.12427	-0.0306191	0.221756	0.891496	-0.244101	0.215367	0.269811	-0.311522	0.211185	0.155017	-0.30559	0.211597	0.163436	-0.612709	0.267625	0.0343545	-0.0864141	0.290706	0.769674	-0.359378	0.260096	0.183969	-0.434146	0.249696	0.099162	-0.308023	0.230766	0.198586
s_Bifidobacterium adolescentis	0.357253	0.661975	0.595096	1.12283	0.619881	0.0844125	-0.176204	0.66544	0.793751	-0.164043	0.665588	0.807717	-0.710668	0.648258	0.285372	-0.185969	0.805534	0.820024	0.467076	0.765193	0.549225	-0.357884	0.720729	0.625511	-0.322368	0.711814	0.656045	-0.542551	0.628886	0.399641
s_Butyricimonas faecalis	0.535902	0.323945	0.112938	-0.259241	0.339729	0.453903	0.657444	0.313103	0.0480111	0.635425	0.315261	0.0568225	0.429689	0.331397	0.208837	0.540002	0.440137	0.235668	-0.689008	0.407919	0.108451	0.718759	0.375693	0.0717712	0.679254	0.373713	0.085813	0.4701	0.347227	0.192535
s_Christensenella minuta	-0.168509	0.141631	0.247413	-0.290535	0.131879	0.0388955	-0.0607654	0.145725	0.680919	-0.0297104	0.146183	0.840903	0.210463	0.138933	0.144717	-0.0443771	0.168712	0.795511	-0.16491	0.157251	0.308194	-0.00532077	0.152042	0.972469	0.0315251	0.149811	0.835694	0.164502	0.128757	0.217618
s_Intestinimonas butyriciproducens	-0.376518	0.206409	0.0823944	-0.425629	0.201813	0.0471214	-0.1624	0.219316	0.467205	-0.168598	0.219093	0.450149	0.0330396	0.222043	0.883133	-0.1578	0.267121	0.562037	-0.337528	0.245898	0.186728	0.0322828	0.242474	0.89556	0.0129724	0.2393	0.957365	-0.00122664	0.214547	0.995501
s_Methanobrevibacter smithii	-0.40563	1.02628	0.69665	-1.8051	0.951801	0.0717347	0.445091	1.0255	0.668698	0.432212	1.02576	0.677776	0.63869	1.02062	0.538197	-0.25384	1.35074	0.853037	-3.27991	1.03976	0.00548397	1.15569	1.18529	0.342466	1.08771	1.17206	0.365669	0.800322	1.05891	0.459548
s_Roseburia intestinalis	0.0794857	0.157613	0.619295	-0.064894	0.157931	0.685308	0.0496027	0.158195	0.756952	0.105536	0.156883	0.508471	0.339763	0.140163	0.0244607	0.232655	0.172959	0.195281	0.055406	0.173384	0.752983	0.0840425	0.162002	0.610237	0.154029	0.15686	0.339139	0.299744	0.125867	0.0284908
s_Streptococcus lutetiensis	1.34024	0.605526	0.0380784	0.480991	0.664214	0.476964	0.925377	0.64142	0.163856	1.07495	0.630216	0.102816	0.942199	0.640253	0.155955	1.6343	0.763229	0.0461843	-0.227902	0.817502	0.783592	1.16371	0.718428	0.122661	1.32996	0.690837	0.0701623	1.11038	0.627727	0.0938529
s_Streptococcus salivarius	0.245176	0.305897	0.43182	0.456493	0.29413	0.135601	-0.0361298	0.310441	0.908455	0.0267443	0.310486	0.932174	-0.0802067	0.310047	0.798392	0.429019	0.410425	0.309717	0.76545	0.362666	0.049058	-0.0584181	0.379967	0.879521	0.0245531	0.375042	0.948523	-0.109622	0.335265	0.747462
s_X Clostridium innocuum	-0.326824	0.151136	0.0422727	-0.0128588	0.167095	0.939388	-0.35305	0.148301	0.0268303	-0.310668	0.15275	0.0547958	-0.0700649	0.166417	0.678019	-0.262528	0.193208	0.191001	0.0606612	0.193886	0.757975	-0.276512	0.170451	0.122136	-0.224547	0.172068	0.208334	-0.051552	0.160931	0.752402

## Sheet: Sheet1
	Total_Ch					CI	P	HDL						P	LDL						P	non-HDL						P	TG						P
	[		;		]	[;]		[		;		]	[; ]		[		;		]	[; ]		[		;		]	[; ]		[		;		]	[; ]
	[		;		]	[;]		[		;		]	[; ]		[		;		]	[; ]		[		;		]	[; ]		[		;		]	[; ]
	[		;		]	[;]		[		;		]	[; ]		[		;		]	[; ]		[		;		]	[; ]		[		;		]	[; ]
	[		;		]	[;]		[		;		]	[; ]		[		;		]	[; ]		[		;		]	[; ]		[		;		]	[; ]
Alistipes communis	[	-0.0449	;	0.265	]	[-0.0449;0.265]	0.157	[	-0.107	;	0.206	]	[-0.107; 0.206]	0.525	[	0.0388	;	0.342	]	[0.0388; 0.342]	0.0142	[	-0.0558	;	0.255	]	[-0.0558; 0.255]	0.201	[	-0.151	;	0.164	]	[-0.151; 0.164]	0.935
Alistipes megaguti	[	-0.15	;	0.164	]	[-0.15;0.164]	0.928	[	-0.269	;	0.0406	]	[-0.269; 0.0406]	0.142	[	-0.169	;	0.145	]	[-0.169; 0.145]	0.877	[	-0.1195	;	0.194	]	[-0.1195; 0.194]	0.633	[	-0.0692	;	0.243	]	[-0.0692; 0.243]	0.267
Bacteroides.dorei	[	-0.0339	;	0.276	]	[-0.0339;0.276]	0.121	[	-0.132	;	0.182	]	[-0.132; 0.182]	0.747	[	-0.0104	;	0.297	]	[-0.0104; 0.297]	0.0654	[	-0.0266	;	0.282	]	[-0.0266; 0.282]	0.1007	[	-0.145	;	0.169	]	[-0.145; 0.169]	0.879
Bacteroides.sp..A1C1	[	-0.121	;	0.193	]	[-0.121;0.193]	0.647	[	-0.213	;	0.1003	]	[-0.213; 0.1003]	0.471	[	-0.145	;	0.169	]	[-0.145; 0.169]	0.879	[	-0.102	;	0.212	]	[-0.102; 0.212]	0.483	[	0.00218	;	0.309	]	[0.00218; 0.309]	0.0456
Bifidobacterium.longum	[	-0.278	;	0.0312	]	[-0.278;0.0312]	0.113	[	-0.105	;	0.209	]	[-0.105; 0.209]	0.507	[	-0.197	;	0.117	]	[-0.197; 0.117]	0.606	[	-0.302	;	0.00479	]	[-0.302; 0.00479]	0.0558	[	-0.223	;	0.0898	]	[-0.223; 0.0898]	0.394
Faecalitalea.cylindroides	[	-0.298	;	0.00946	]	[-0.298;0.00946]	0.0637	[	-0.196	;	0.117	]	[-0.196; 0.117]	0.614	[	-0.284	;	0.0252	]	[-0.284; 0.0252]	0.0969	[	-0.298	;	0.0093	]	[-0.298; 0.0093]	0.0634	[	-0.185	;	0.129	]	[-0.185; 0.129]	0.723
Lachnospira.eligens	[	-0.194	;	0.119	]	[-0.194;0.119]	0.632	[	-0.321	;	-0.0159	]	[-0.321; -0.0159]	0.0302	[	-0.177	;	0.137	]	[-0.177; 0.137]	0.799	[	-0.147	;	0.167	]	[-0.147; 0.167]	0.9001	[	-0.0721	;	0.239	]	[-0.0721; 0.239]	0.282
Lachnospiraceae.bacterium	[	-0.328	;	-0.0241	]	[-0.328;-0.0241]	0.0232	[	-0.12	;	0.194	]	[-0.12; 0.194]	0.637	[	-0.397	;	-0.103	]	[-0.397; -0.103]	0.00117	[	-0.349	;	-0.0475	]	[-0.349; -0.0475]	0.0105	[	-0.151	;	0.164	]	[-0.151; 0.164]	0.9328
s_Anaerostipes hadrus	[	-0.0907	;	0.222	]	[-0.0907; 0.222]	0.4	[	-0.119	;	0.195	]	[-0.119; 0.195]	0.629	[	-0.146	;	0.168	]	[-0.146; 0.168]	0.887	[	-0.0896	;	0.223	]	[-0.0896; 0.223]	0.393	[	-0.0735	;	0.239	]	[-0.0735; 0.239]	0.291
s_Bacteroides uniformis	[	-0.0823	;	0.23	]	[-0.0823; 0.23]	0.343	[	-0.224	;	0.0892	]	[-0.224; 0.0892]	0.389	[	-0.115	;	0.199	]	[-0.115; 0.199]	0.592	[	-0.0561	;	0.255	]	[-0.0561; 0.255]	0.202	[	0.0176	;	0.323	]	[0.0176; 0.323]	0.0285
s_Lactococcus lactis	[	-0.203	;	0.111	]	[-0.203; 0.111]	0.557	[	-0.266	;	0.0439	]	[-0.266; 0.0439]	0.154	[	-0.262	;	0.0489	]	[-0.262; 0.0489]	0.173	[	-0.182	;	0.132	]	[-0.182; 0.132]	0.751	[	-0.214	;	0.0988	]	[-0.214; 0.0988]	0.459
s_Massilistercora timonensis	[	-0.287	;	0.0217	]	[-0.287; 0.0217]	0.0886	[	-0.153	;	0.161	]	[-0.153; 0.161]	0.959	[	-0.268	;	0.0419	]	[-0.268; 0.0419]	0.147	[	-0.299	;	0.009	]	[-0.299; 0.009]	0.0629	[	-0.144	;	0.171	]	[-0.144; 0.171]	0.863
s_Odoribacter splanchnicus	[	-0.0228	;	0.286	]	[-0.0228; 0.286]	0.0911	[	-0.0993	;	0.214	]	[-0.0993; 0.214]	0.464	[	0.0414	;	0.344	]	[0.0414; 0.344]	0.0129	[	-0.0318	;	0.278	]	[-0.0318; 0.278]	0.115	[	-0.187	;	0.127	]	[-0.187; 0.127]	0.704
s_Parabacteroides distasonis	[	0.0382	;	0.341	]	[0.0382; 0.341]	0.0145	[	0.145	;	0.432	]	[0.145; 0.432]	0.000168	[	0.0677	;	0.367	]	[0.0677; 0.367]	0.00496	[	-0.0327	;	0.277	]	[-0.0327; 0.277]	0.117	[	-0.263	;	0.0479	]	[-0.263; 0.0479]	0.169
s_Roseburia hominis	[	-0.345	;	-0.0429	]	[-0.345; -0.0429]	0.0123	[	-0.207	;	0.107	]	[-0.207; 0.107]	0.521	[	-0.287	;	0.0212	]	[-0.287; 0.0212]	0.0876	[	-0.339	;	-0.0361	]	[-0.339; -0.0361]	0.0156	[	-0.292	;	0.0164	]	[-0.292; 0.0164]	0.0769
g_Anaerostipes	[	-0.103	;	0.21	]	[-0.103;0.21]	0.495	[	-0.107	;	0.207	]	[-0.107; 0.207]	0.521	[	-0.174	;	0.141	]	[-0.174; 0.141]	0.834	[	-0.106	;	0.207	]	[-0.106; 0.207]	0.518	[	-0.0967	;	0.216	]	[-0.0967; 0.216]	0.444
g_Bifidobacterium	[	-0.225	;	0.0876	]	[-0.225;0.0876]	0.379	[	-0.0909	;	0.222	]	[-0.0909; 0.222]	0.402	[	-0.199	;	0.114	]	[-0.199; 0.114]	0.587	[	-0.257	;	0.0537	]	[-0.257; 0.0537]	0.192	[	-0.205	;	0.109	]	[-0.205; 0.109]	0.541
g_Eggerthella	[	-0.215	;	0.0983	]	[-0.215;0.0983]	0.456	[	-0.12	;	0.194	]	[-0.12; 0.194]	0.639	[	-0.125	;	0.189	]	[-0.125; 0.189]	0.686	[	-0.226	;	0.0864	]	[-0.226; 0.0864]	0.37	[	-0.327	;	-0.022	]	[-0.327; -0.022]	0.0248
g_Lactococcus	[	-0.201	;	0.113	]	[-0.201;0.113]	0.574	[	-0.228	;	0.0849	]	[-0.228; 0.0849]	0.361	[	-0.261	;	0.0497	]	[-0.261; 0.0497]	0.175	[	-0.191	;	0.123	]	[-0.191; 0.123]	0.667	[	-0.247	;	0.0643	]	[-0.247; 0.0643]	0.241
g_Massilistercora	[	-0.268	;	0.0428	]	[-0.268;0.0428]	0.149	[	-0.148	;	0.166	]	[-0.148; 0.166]	0.907	[	-0.261	;	0.0501	]	[-0.261; 0.0501]	0.177	[	-0.279	;	0.0303	]	[-0.279; 0.0303]	0.111	[	-0.124	;	0.189	]	[-0.124; 0.189]	0.676
g_Odoribacter	[	-0.0158	;	0.292	]	[-0.0158;0.292]	0.0758	[	-0.0919	;	0.221	]	[-0.0919; 0.221]	0.409	[	0.0418	;	0.344	]	[0.0418; 0.344]	0.0128	[	-0.0264	;	0.282	]	[-0.0264; 0.282]	0.1	[	-0.0158	;	0.292	]	[-0.0158; 0.292]	0.772
g_Parabacteroides	[	0.043	;	0.345	]	[0.043;0.345]	0.0123	[	0.143	;	0.43	]	[0.143; 0.43]	0.000186	[	0.0616	;	0.361	]	[0.0616; 0.361]	0.00627	[	-0.0264	;	0.283	]	[-0.0264; 0.283]	0.1	[	-0.246	;	0.0656	]	[-0.246; 0.0656]	0.248
g_Streptococcus	[	-0.378	;	-0.0809	]	[-0.378;-0.0809]	0.00295	[	-0.352	;	-0.0503	]	[-0.352; -0.0503]	0.00949	[	-0.343	;	-0.0405	]	[-0.343; -0.0405]	0.0134	[	-0.339	;	-0.0367	]	[-0.339; -0.0367]	0.0153	[	-0.0816	;	0.231	]	[-0.0816; 0.231]	0.339
g_Alistipes	[	-0.0979	;	0.215	]	[-0.0979;0.215]	0.452	[	-0.181	;	0.133	]	[-0.181; 0.133]	0.757	[	0.00145	;	0.308	]	[0.00145; 0.308]	0.0466	[	-0.0857	;	0.227	]	[-0.0857; 0.227]	0.366	[	-0.141	;	0.173	]	[-0.141; 0.173]	0.839
g_Duncaniella	[	0.00831	;	0.314	]	[0.00831;0.314]	0.038	[	-0.017	;	0.291	]	[-0.017; 0.291]	0.0783	[	0.0226	;	0.327	]	[0.0226; 0.327]	0.0243	[	-0.0169	;	0.291	]	[-0.0169; 0.291]	0.0781	[	-0.132	;	0.182	]	[-0.132; 0.182]	0.747
g_Escherichia	[	-0.208	;	0.106	]	[-0.208;0.106]	0.516	[	0.00126	;	0.308	]	[0.00126; 0.308]	0.0469	[	-0.148	;	0.166	]	[-0.148; 0.166]	0.908	[	-0.253	;	0.0579	]	[-0.253; 0.0579]	0.211	[	-0.238	;	0.0746	]	[-0.238; 0.0746]	0.297
g_Lachnospira	[	-0.199	;	0.114	]	[-0.199;0.114]	0.581	[	-0.32	;	-0.0148	]	[-0.32; -0.0148]	0.0312	[	-0.189	;	0.125	]	[-0.189; 0.125]	0.685	[	-0.154	;	0.161	]	[-0.154; 0.161]	0.965	[	-0.0674	;	0.244	]	[-0.0674; 0.244]	0.257
g_Lactobacillus	[	-0.309	;	-0.00281	]	[-0.309;-0.00281]	0.0448	[	-0.188	;	0.126	]	[-0.188; 0.126]	0.688	[	-0.301	;	0.00599	]	[-0.301; 0.00599]	0.0578	[	-0.313	;	-0.00719	]	[-0.313; -0.00719]	0.0393	[	-0.239	;	0.0734	]	[-0.239; 0.0734]	0.289
f_Eggerthellaceae	[	-0.337	;	-0.0338	]	[-0.337; -0.0338]	0.0169	[	-0.176	;	0.138	]	[-0.176; 0.138]	0.805	[	-0.282	;	0.0276	]	[-0.282; 0.0276]	0.103	[	-0.341	;	-0.0383	]	[-0.341; -0.0383]	0.0144	[	-0.234	;	0.0783	]	[-0.234; 0.0783]	0.319
f_Enterobacteriaceae	[	-0.187	;	0.127	]	[-0.187; 0.127]	0.702	[	0.0404	;	0.343	]	[0.0404; 0.343]	0.0134	[	-0.134	;	0.18	]	[-0.134; 0.18]	0.765	[	-0.235	;	0.0772	]	[-0.235; 0.0772]	0.312	[	-0.287	;	0.0212	]	[-0.287; 0.0212]	0.0876
f_Lactobacillaceae	[	-0.337	;	-0.0341	]	[-0.337; -0.0341]	0.0167	[	-0.237	;	0.0749	]	[-0.237; 0.0749]	0.298	[	-0.316	;	-0.0105	]	[-0.316; -0.0105]	0.0356	[	-0.33	;	-0.0263	]	[-0.33; -0.0263]	0.0216	[	-0.244	;	0.0676	]	[-0.244; 0.0676]	0.258
f_Peptostreptococcaceae	[	-0.379	;	-0.0816	]	[-0.379; -0.0816]	0.00287	[	-0.138	;	0.177	]	[-0.138; 0.177]	0.802	[	-0.278	;	0.0319	]	[-0.278; 0.0319]	0.115	[	-0.404	;	-0.111	]	[-0.404; -0.111]	0.000835	[	-0.319	;	-0.0138	]	[-0.319; -0.0138]	0.0322
f_Tannerellaceae	[	0.0374	;	0.34	]	[0.0374; 0.34]	0.0149	[	0.139	;	0.428	]	[0.139; 0.428]	0.00022	[	0.066	;	0.365	]	[0.066; 0.365]	0.0053	[	-0.0312	;	0.278	]	[-0.0312; 0.278]	0.113	[	-0.257	;	0.0538	]	[-0.257; 0.0538]	0.193
f_Bifidobacteriaceae	[	-0.232	;	0.0809	]	[-0.232;0.0809]	0.335	[	-0.0975	;	0.216	]	[-0.0975; 0.216]	0.449	[	-0.2	;	0.114	]	[-0.2; 0.114]	0.581	[	-0.262	;	0.0486	]	[-0.262; 0.0486]	0.171	[	-0.21	;	0.103	]	[-0.21; 0.103]	0.495
f_Lachnospiraceae	[	-0.145	;	0.169	]	[-0.145;0.169]	0.876	[	-0.163	;	0.151	]	[-0.163; 0.151]	0.936	[	-0.227	;	0.0855	]	[-0.227; 0.0855]	0.365	[	-0.141	;	0.173	]	[-0.141; 0.173]	0.836	[	-0.0385	;	0.271	]	[-0.0385; 0.271]	0.135
f_Odoribacteraceae	[	-0.0115	;	0.296	]	[-0.0115; 0.296]	0.0673	[	-0.0712	;	0.241	]	[-0.0712; 0.241]	0.278	[	0.0402	;	0.343	]	[0.0402; 0.343]	0.0135	[	-0.0278	;	0.281	]	[-0.0278; 0.281]	0.104	[	-0.199	;	0.114	]	[-0.199; 0.114]	0.584
f_Streptococcaceae	[	-0.361	;	-0.061	]	[-0.361; -0.061]	0.00639	[	-0.345	;	-0.0432	]	[-0.345; -0.0432]	0.0122	[	-0.366	;	-0.0665	]	[-0.366; -0.0665]	0.00519	[	-0.324	;	-0.0194	]	[-0.324; -0.0194]	0.0269	[	-0.116	;	0.198	]	[-0.116; 0.198]	0.602
	[		;		]	[; ]		[		;		]	[; ]		[		;		]	[; ]		[		;		]	[; ]		[		;		]	[; ]
	[		;		]	[; ]		[		;		]	[; ]		[		;		]	[; ]		[		;		]	[; ]		[		;		]	[; ]
	[		;		]	[; ]		[		;		]	[; ]		[		;		]	[; ]		[		;		]	[; ]		[		;		]	[; ]

## Sheet: Sheet2
	Total_Ch					CI	P	HDL						P	LDL						P	non-HDL						P	TG						P
g_Akkermansia	[	-0.448	;	0.374	]	[-0.448; 0.374]		[	0.248	;	0.81	]	[0.248; 0.81]		[	-0.62	;	0.149	]	[-0.62; 0.149]		[	-0.624	;	0.143	]	[-0.624; 0.143]		[	-0.578	;	0.212	]	[-0.578; 0.212]
g_Butyricimonas	[	-0.094	;	0.653	]	[-0.094; 0.653]		[	-0.457	;	0.364	]	[-0.457; 0.364]		[	0.074	;	0.739	]	[0.074; 0.739]		[	-0.008	;	0.7	]	[-0.008; 0.7]		[	-0.304	;	0.509	]	[-0.304; 0.509]
g_Christensenella	[	-0.634	;	0.126	]	[-0.634; 0.126]		[	-0.619	;	0.15	]	[-0.619; 0.15]		[	-0.509	;	0.305	]	[-0.509; 0.305]		[	-0.514	;	0.297	]	[-0.514; 0.297]		[	-0.216	;	0.575	]	[-0.216; 0.575]
g_Erysipelatoclostridium	[	-0.714	;	-0.021	]	[-0.714; -0.021]		[	-0.367	;	0.454	]	[-0.367; 0.454]		[	-0.698	;	0.012	]	[-0.698; 0.012]		[	-0.693	;	0.021	]	[-0.693; 0.021]		[	-0.502	;	0.313	]	[-0.502; 0.313]
g_Faecalibacterium	[	-0.187	;	0.595	]	[-0.187; 0.595]		[	-0.562	;	0.235	]	[-0.562; 0.235]		[	-0.137	;	0.628	]	[-0.137; 0.628]		[	-0.127	;	0.634	]	[-0.127; 0.634]		[	-0.334	;	0.484	]	[-0.334; 0.484]
g_Intestinimonas	[	-0.728	;	-0.05	]	[-0.728; -0.05]		[	-0.416	;	0.408	]	[-0.416; 0.408]		[	-0.637	;	0.121	]	[-0.637; 0.121]		[	-0.679	;	0.048	]	[-0.679; 0.048]		[	-0.503	;	0.312	]	[-0.503; 0.312]
g_Methanobrevibacter	[	-0.738	;	-0.071	]	[-0.738; -0.071]		[	-0.511	;	0.301	]	[-0.511; 0.301]		[	-0.641	;	0.114	]	[-0.641; 0.114]		[	-0.629	;	0.135	]	[-0.629; 0.135]		[	-0.528	;	0.28	]	[-0.528; 0.28]
g_Anaerostipes	[	-0.393	;	0.43	]	[-0.393; 0.43]		[	-0.453	;	0.369	]	[-0.453; 0.369]		[	-0.403	;	0.42	]	[-0.403; 0.42]		[	-0.332	;	0.486	]	[-0.332; 0.486]		[	0.006	;	0.707	]	[0.006; 0.707]
g_Bifidobacterium	[	-0.392	;	0.431	]	[-0.392; 0.431]		[	-0.046	;	0.68	]	[-0.046; 0.68]		[	-0.56	;	0.238	]	[-0.56; 0.238]		[	-0.545	;	0.258	]	[-0.545; 0.258]		[	-0.594	;	0.189	]	[-0.594; 0.189]
g_Eggerthella	[	-0.504	;	0.31	]	[-0.504; 0.31]		[	-0.305	;	-0.305	]	[-0.305; -0.305]		[	-0.588	;	0.198	]	[-0.588; 0.198]		[	-0.563	;	0.234	]	[-0.563; 0.234]		[	-0.606	;	0.171	]	[-0.606; 0.171]
g_Lactococcus	[	-0.506	;	0.308	]	[-0.506; 0.308]		[	-0.165	;	0.61	]	[-0.165; 0.61]		[	-0.622	;	0.146	]	[-0.622; 0.146]		[	-0.603	;	0.175	]	[-0.603; 0.175]		[	-0.607	;	0.17	]	[-0.607; 0.17]
g_Massilistercora	[	-0.656	;	0.089	]	[-0.656; 0.089]		[	-0.222	;	0.571	]	[-0.222; 0.571]		[	-0.727	;	-0.046	]	[-0.727; -0.046]		[	-0.691	;	0.026	]	[-0.691; 0.026]		[	-0.762	;	-0.125	]	[-0.762; -0.125]
g_Odoribacter	[	-0.219	;	0.573	]	[-0.219; 0.573]		[	-0.595	;	0.187	]	[-0.595; 0.187]		[	-0.036	;	0.685	]	[-0.036; 0.685]		[	-0.05	;	0.678	]	[-0.05; 0.678]		[	-0.339	;	0.479	]	[-0.339; 0.479]
g_Parabacteroides	[	-0.247	;	0.554	]	[-0.247; 0.554]		[	-0.569	;	0.225	]	[-0.569; 0.225]		[	-0.036	;	0.685	]	[-0.036; 0.685]		[	-0.129	;	0.632	]	[-0.129; 0.632]		[	-0.289	;	0.521	]	[-0.289; 0.521]
g_Streptococcus	[	-0.317	;	0.498	]	[-0.317; 0.498]		[	-0.327	;	0.49	]	[-0.327; 0.49]		[	-0.416	;	0.408	]	[-0.416; 0.408]		[	-0.413	;	0.41	]	[-0.413; 0.41]		[	-0.507	;	0.306	]	[-0.507; 0.306]
s_Anaerostipes hadrus	[	-0.371	;	0.451	]	[-0.371; 0.451]		[	-0.47	;	0.35	]	[-0.47; 0.35]		[	-0.381	;	0.442	]	[-0.381; 0.442]		[	-0.297	;	0.514	]	[-0.297; 0.514]		[	0.028	;	0.718	]	[0.028; 0.718]
s_Bacteroides uniformis	[	-0.148	;	0.62	]	[-0.148; 0.62]		[	-0.219	;	0.573	]	[-0.219; 0.573]		[	-0.26	;	0.544	]	[-0.26; 0.544]		[	-0.18	;	0.6	]	[-0.18; 0.6]		[	-0.358	;	0.463	]	[-0.358; 0.463]
s_Lactococcus lactis	[	-0.515	;	0.296	]	[-0.515; 0.296]		[	-0.097	;	0.652	]	[-0.097; 0.652]		[	-0.656	;	0.089	]	[-0.656; 0.089]		[	-0.639	;	0.119	]	[-0.639; 0.119]		[	-0.645	;	0.108	]	[-0.645; 0.108]
s_Massilistercora timonensis	[	-0.657	;	0.088	]	[-0.657; 0.088]		[	-0.22	;	0.572	]	[-0.22; 0.572]		[	-0.727	;	-0.046	]	[-0.727; -0.046]		[	-0.694	;	0.02	]	[-0.694; 0.02]		[	-0.761	;	-0.124	]	[-0.761; -0.124]
s_Odoribacter splanchnicus	[	-0.245	;	0.555	]	[-0.245; 0.555]		[	-0.604	;	0.174	]	[-0.604; 0.174]		[	-0.046	;	0.68	]	[-0.046; 0.68]		[	-0.074	;	0.665	]	[-0.074; 0.665]		[	-0.357	;	0.464	]	[-0.357; 0.464]
s_Parabacteroides distasonis	[	-0.208	;	0.581	]	[-0.208; 0.581]		[	-0.523	;	0.286	]	[-0.523; 0.286]		[	-0.017	;	0.695	]	[-0.017; 0.695]		[	-0.112	;	0.643	]	[-0.112; 0.643]		[	-0.269	;	0.536	]	[-0.269; 0.536]
s_Roseburia hominis	[	-0.71	;	-0.012	]	[-0.71; -0.012]		[	-0.619	;	0.151	]	[-0.619; 0.151]		[	-0.558	;	0.241	]	[-0.558; 0.241]		[	-0.636	;	0.124	]	[-0.636; 0.124]		[	-0.541	;	0.264	]	[-0.541; 0.264]
s_Akkermansia muciniphila	[	-0.448	;	0.374	]	[-0.448; 0.374]		[	0.248	;	0.81	]	[0.248; 0.81]		[	-0.62	;	0.149	]	[-0.62; 0.149]		[	-0.624	;	0.143	]	[-0.624; 0.143]		[	-0.578	;	0.212	]	[-0.578; 0.212]
s_Bacteroides fragilis	[	-0.572	;	0.22	]	[-0.572; 0.22]		[	-0.279	;	0.529	]	[-0.279; 0.529]		[	-0.549	;	0.252	]	[-0.549; 0.252]		[	-0.565	;	0.231	]	[-0.565; 0.231]		[	-0.644	;	0.11	]	[-0.644; 0.11]
s_Bifidobacterium adolescentis	[	-0.339	;	0.48	]	[-0.339; 0.48]		[	0.105	;	0.753	]	[0.105; 0.753]		[	-0.546	;	0.256	]	[-0.546; 0.256]		[	-0.561	;	0.237	]	[-0.561; 0.237]		[	-0.588	;	0.199	]	[-0.588; 0.199]
s_Butyricimonas faecalis	[	-0.145	;	0.622	]	[-0.145; 0.622]		[	-0.461	;	0.36	]	[-0.461; 0.36]		[	0.018	;	0.713	]	[0.018; 0.713]		[	-0.057	;	0.674	]	[-0.057; 0.674]		[	-0.305	;	0.509	]	[-0.305; 0.509]
s_Christensenella minuta	[	-0.609	;	0.166	]	[-0.609; 0.166]		[	-0.645	;	0.108	]	[-0.645; 0.108]		[	-0.481	;	0.338	]	[-0.481; 0.338]		[	-0.484	;	0.334	]	[-0.484; 0.334]		[	-0.109	;	0.645	]	[-0.109; 0.645]
s_Intestinimonas butyriciproducens	[	-0.76	;	-0.12	]	[-0.76; -0.12]		[	-0.446	;	0.377	]	[-0.446; 0.377]		[	-0.65	;	0.099	]	[-0.65; 0.099]		[	-0.702	;	0.004	]	[-0.702; 0.004]		[	-0.531	;	0.277	]	[-0.531; 0.277]
s_Methanobrevibacter smithii	[	-0.653	;	0.095	]	[-0.653; 0.095]		[	-0.539	;	0.267	]	[-0.539; 0.267]		[	-0.54	;	0.265	]	[-0.54; 0.265]		[	-0.52	;	0.291	]	[-0.52; 0.291]		[	-0.444	;	0.378	]	[-0.444; 0.378]
s_Roseburia intestinalis	[	-0.399	;	0.424	]	[-0.399; 0.424]		[	-0.463	;	0.358	]	[-0.463; 0.358]		[	-0.448	;	0.374	]	[-0.448; 0.374]		[	-0.399	;	0.424	]	[-0.399; 0.424]		[	-0.214	;	0.577	]	[-0.214; 0.577]
s_Streptococcus lutetiensis	[	0.148	;	0.771	]	[0.148; 0.771]		[	-0.301	;	0.511	]	[-0.301; 0.511]		[	0.055	;	0.731	]	[0.055; 0.731]		[	0.068	;	0.736	]	[0.068; 0.736]		[	0.029	;	0.718	]	[0.029; 0.718]
s_Streptococcus salivarius	[	-0.228	;	0.567	]	[-0.228; 0.567]		[	-0.308	;	0.506	]	[-0.308; 0.506]		[	-0.334	;	0.484	]	[-0.334; 0.484]		[	-0.333	;	0.484	]	[-0.333; 0.484]		[	-0.468	;	0.353	]	[-0.468; 0.353]
s_X Clostridium innocuum	[	-0.681	;	0.044	]	[-0.681; 0.044]		[	-0.333	;	0.484	]	[-0.333; 0.484]		[	-0.687	;	0.034	]	[-0.687; 0.034]		[	-0.676	;	0.053	]	[-0.676; 0.053]		[	-0.464	;	0.356	]	[-0.464; 0.356]
f_Bifidobacteriaceae	[	-0.393	;	0.43	]	[-0.393; 0.43]		[	-0.023	;	0.692	]	[-0.023; 0.692]		[	-0.571	;	0.222	]	[-0.571; 0.222]		[	-0.557	;	0.242	]	[-0.557; 0.242]		[	-0.6	;	0.18	]	[-0.6; 0.18]
f_Lachnospiraceae	[	-0.446	;	0.377	]	[-0.446; 0.377]		[	-0.614	;	0.159	]	[-0.614; 0.159]		[	-0.362	;	0.459	]	[-0.362; 0.459]		[	-0.366	;	0.455	]	[-0.366; 0.455]		[	-0.207	;	0.582	]	[-0.207; 0.582]
f_Odoribacteraceae	[	-0.143	;	0.624	]	[-0.143; 0.624]		[	-0.612	;	0.162	]	[-0.612; 0.162]		[	0.087	;	0.745	]	[0.087; 0.745]		[	0.046	;	0.727	]	[0.046; 0.727]		[	-0.249	;	0.552	]	[-0.249; 0.552]
f_Streptococcaceae	[	-0.337	;	0.481	]	[-0.337; 0.481]		[	-0.249	;	0.552	]	[-0.249; 0.552]		[	-0.462	;	0.359	]	[-0.462; 0.359]		[	-0.462	;	0.359	]	[-0.462; 0.359]		[	-0.504	;	0.31	]	[-0.504; 0.31]
f_Akkermansiaceae	[	-0.448	;	0.374	]	[-0.448; 0.374]		[	0.248	;	0.81	]	[0.248; 0.81]		[	-0.62	;	0.149	]	[-0.62; 0.149]		[	-0.624	;	0.143	]	[-0.624; 0.143]		[	-0.578	;	0.212	]	[-0.578; 0.212]
f_Erysipelotrichaceae	[	-0.617	;	0.155	]	[-0.617; 0.155]		[	-0.36	;	0.461	]	[-0.36; 0.461]		[	-0.614	;	0.159	]	[-0.614; 0.159]		[	-0.568	;	0.227	]	[-0.568; 0.227]		[	-0.301	;	0.511	]	[-0.301; 0.511]
f_Methanobacteriaceae	[	-0.652	;	0.097	]	[-0.652; 0.097]		[	-0.539	;	0.266	]	[-0.539; 0.266]		[	-0.542	;	0.262	]	[-0.542; 0.262]		[	-0.517	;	0.294	]	[-0.517; 0.294]		[	-0.432	;	0.391	]	[-0.432; 0.391]
f_Veillonellaceae	[	-0.537	;	0.268	]	[-0.537; 0.268]		[	-0.371	;	0.451	]	[-0.371; 0.451]		[	-0.589	;	0.197	]	[-0.589; 0.197]		[	-0.611	;	0.164	]	[-0.611; 0.164]		[	-0.725	;	-0.044	]	[-0.725; -0.044]
	[		;		]	[; ]		[		;		]	[; ]		[		;		]	[; ]		[		;		]	[; ]		[		;		]	[; ]
	[		;		]	[; ]		[		;		]	[; ]		[		;		]	[; ]		[		;		]	[; ]		[		;		]	[; ]
	[		;		]	[; ]		[		;		]	[; ]		[		;		]	[; ]		[		;		]	[; ]		[		;		]	[; ]
	[		;		]	[; ]		[		;		]	[; ]		[		;		]	[; ]		[		;		]	[; ]		[		;		]	[; ]
	[		;		]	[; ]		[		;		]	[; ]		[		;		]	[; ]		[		;		]	[; ]		[		;		]	[; ]
	[		;		]	[; ]		[		;		]	[; ]		[		;		]	[; ]		[		;		]	[; ]		[		;		]	[; ]
	[		;		]	[; ]		[		;		]	[; ]		[		;		]	[; ]		[		;		]	[; ]		[		;		]	[; ]
	[		;		]	[; ]		[		;		]	[; ]		[		;		]	[; ]		[		;		]	[; ]		[		;		]	[; ]
