# Supplementary material for: Variations in the Relative Abundance of Gut Bacteria Correlate with Lipid Profiles in Healthy Adults
Source: Microorganisms. 2023 Oct 28;11(11):2656. doi: 10.3390/microorganisms11112656 (PMC10673050; doi:10.3390/microorganisms11112656)
Supplement: Supplementary file 1 [file microorganisms-11-02656-s001.zip › Table S5.xlsx]

## Sheet: Table S5
Table S5. Correlations between abunance of taxa and major cofactors, BMI, age and gender.
Microbial taxa	Age		BMI		Gender		Relative abundance
	coeff	p-value	coeff	p-value	coeff	p-value	Men	Women
f_Akkermansiaceae	0.0763412	0.911595	-0.756499	0.267135	1.19045	0.0723435	-1.76479	0.799352
f_Bifidobacteriaceae	0.167346	0.470121	-0.280236	0.223724	0.40942	0.0679294	-0.610343	0.270598
f_Eggerthellaceae	0.288007	0.31304	0.230342	0.424758	0.070488	0.807477	-0.152386	-0.00254844
f_Enterobacteriaceae	-0.322011	0.30015	0.110427	0.727006	0.156268	0.619251	-0.259141	0.0691117
f_Erysipelotrichaceae	-0.137472	0.304669	-0.0527903	0.698556	-0.0978274	0.469054	0.124112	-0.088965
f_Lachnospiraceae	0.0379914	0.657371	0.0315788	0.714166	-0.256319	0.000639266	0.378478	-0.174214
f_Lactobacillaceae	0.353068	0.230919	0.552834	0.0550313	-0.0213766	0.943223	-0.0159894	-0.0721514
f_Methanobacteriaceae	-0.906553	0.372376	-1.08201	0.288151	-0.381327	0.71019	0.56327	-0.2579
f_Odoribacteraceae	-0.21377	0.0834652	-0.0990983	0.606146	0.0560761	0.769997	-0.0962501	0.0225265
f_Peptostreptococcaceae	-0.203168	0.269221	-0.245049	0.182325	-0.185275	0.31598	0.264969	-0.136571
f_Streptococcaceae	0.206742	0.251175	0.203027	0.262318	-0.174619	0.335295	0.238539	-0.14415
f_Tannerellaceae	-0.219472	0.42536	-0.214841	0.438265	0.321361	0.239626	-0.476683	0.215479
f_Veillonellaceae	0.188163	0.601272	0.220442	0.542392	-0.441276	0.214025	0.645719	-0.30574
g_Akkermansia	0.0802321	0.906563	-0.744816	0.27192	1.17382	0.0749018	-1.74019	0.788122
g_Alistipes	-0.04431	0.873349	-0.281007	0.309152	-0.0249216	0.928693	0.0504866	-0.00264599
g_Anaerostipes	-0.0849941	0.4701	-0.12114	0.302772	-0.129276	0.268994	0.183979	-0.0977188
g_Bifidobacterium	0.171533	0.461862	-0.268845	0.246964	0.392719	0.0831066	-0.585649	0.259349
g_Butyricimonas	0.168268	0.626884	-0.296725	0.391458	0.18045	0.602606	-0.267394	0.121375
g_Christensenella	0.055857	0.703065	0.214907	0.134794	-0.252213	0.0746614	0.37224	-0.171263
g_Duncaniella	0.109536	0.587799	0.0962953	0.636105	0.0475397	0.81487	-0.0534595	0.0505696
g_Eggerthella	0.432049	0.189694	0.21664	0.520084	0.189584	0.572149	-0.31387	0.0933306
g_Erysipelatoclostridium	-0.327316	0.0341568	0.099073	0.544412	-0.0849786	0.601905	0.114421	-0.0696125
g_Escherichia	-0.254356	0.575934	0.197605	0.666173	0.473634	0.29341	-0.75125	0.251414
g_Faecalibacterium	-0.254356	0.575934	0.161156	0.184152	-0.156429	0.196163	0.209808	-0.130594
g_Intestinimonas	-0.179729	0.444756	0.139282	0.557321	-0.455387	0.0438474	0.679747	-0.30082
g_Lachnospira	-0.0756589	0.635523	0.181226	0.252663	-0.410783	0.00491694	0.598792	-0.293015
g_Lactobacillus	0.366144	0.228672	0.566571	0.0570392	-0.0503334	0.870929	0.024976	-0.0926688
g_Lactococcus	-0.127155	0.512695	0.125229	0.521173	-0.329215	0.0808339	0.484415	-0.228192
g_Massilistercora	-0.0898356	0.660066	0.0791144	0.700481	-0.21095	0.297332	0.294382	-0.161202
g_Methanobrevibacter	-0.656439	0.448659	0.192194	0.146729	-1.07517	0.209792	1.59149	-0.723842
g_Odoribacter	-0.17421	0.308035	-0.092208	0.595038	0.0652886	0.705982	-0.109731	0.0268333
g_Parabacteroides	-0.216259	0.429003	-0.202956	0.461204	0.303425	0.264323	-0.450153	0.20337
g_Streptococcus	0.287746	0.130273	0.230108	0.233354	-0.156371	0.420723	0.207726	-0.135562
s_Akkermansia muciniphila	0.0871829	0.902712	-0.78339	0.264889	1.23394	0.0720717	-1.8058	0.816972
s_Alistipes communis	-0.0384828	0.903214	-0.484928	0.114329	0.023644	0.94045	0.0053251	0.0555811
s_Alistipes megaguti	0.29521	0.360112	0.537656	0.0874305	-0.579141	0.0639974	0.839857	-0.391122
s_Anaerostipes hadrus	-0.0870724	0.44861	-0.135944	0.231942	-0.119983	0.293313	0.167094	-0.0879321
s_Bacteroides dorei	0.281576	0.327624	-0.264479	0.358522	0.745093	0.00493198	-1.06926	0.514449
s_Bacteroides fragilis	0.0332912	0.882088	-0.00655565	0.976705	0.0763729	0.733363	-0.0878864	0.0744462
s_Bacteroides sp A1C1	-0.124145	0.708766	-0.521571	0.105888	0.585326	0.0671551	-0.85782	0.386305
s_Bacteroides uniformis	0.106484	0.718474	-0.533172	0.06001	0.725419	0.00762059	-1.05993	0.481966
s_Bifidobacterium adolescentis	-0.119181	0.859701	-1.34348	0.0357165	0.612073	0.359269	-0.908495	0.392482
s_Bifidobacterium longum	-0.0653332	0.798717	-0.378345	0.129179	0.318422	0.205395	-0.469559	0.207256
s_Butyricimonas faecalis	0.167394	0.630054	-0.311678	0.366415	0.200127	0.56425	-0.292897	0.132477
s_Christensenella minuta	0.0418526	0.777242	0.168909	0.246257	-0.314273	0.0240845	0.453617	-0.214379
s_Faecalitalea cylindroides	-0.133893	0.390863	0.0622552	0.691992	-0.258632	0.0889191	0.365736	-0.183993
s_Intestinimonas butyriciproducens	-0.221961	0.317611	0.120903	0.589407	-0.450247	0.0345946	0.665831	-0.291181
s_Lachnospira eligens	-0.0791654	0.613336	0.17736	0.251471	-0.395807	0.00585301	0.564467	-0.276832
s_Lachnospiraceae bacterium	0.138242	0.478022	0.139731	0.473236	-0.373443	0.0456427	0.549934	-0.243829
s_Lachnospiraceae bacterium Choco86	0.0339785	0.702458	0.0270309	0.761359	-0.159179	0.0624968	0.243762	-0.0945761
s_Lactococcus lactis	-0.141821	0.477273	0.131155	0.511402	-0.324229	0.0948742	0.469202	-0.219956
s_Massilistercora timonensis	-0.0970198	0.633497	0.0698936	0.731571	-0.200896	0.318973	0.275061	-0.151949
s_Methanobrevibacter smithii	-0.930658	0.367225	-1.13164	0.270567	-0.381477	0.713951	0.555025	-0.255813
s_Odoribacter splanchnicus	-0.175899	0.301811	-0.0987899	0.565464	0.079237	0.645285	-0.131695	0.0367254
s_Parabacteroides distasonis	-0.22775	0.439572	-0.289558	0.323547	0.361186	0.215043	-0.529332	0.238379
s_Parabacteroides sp CT06	-0.481924	0.198023	0.408651	0.27784	0.219973	0.563142	-0.306387	0.161171
s_Roseburia hominis	-0.0314032	0.868581	0.112251	0.552646	-0.324808	0.0755076	0.497673	-0.192715
s_Roseburia intestinalis	0.155074	0.3282	-0.00755261	0.962458	-0.31608	0.0380431	0.450119	-0.221716
s_Streptococcus lutetiensis	-0.130501	0.847854	-1.12928	0.0854499	0.373383	0.581824	-0.579572	0.214062
s_Streptococcus salivarius	0.106461	0.734425	0.0260245	0.933995	-0.136952	0.662248	0.174857	-0.116237
s_Streptococcus thermophilus	0.676008	0.0239352	0.498641	0.105796	-0.149452	0.637698	0.155507	-0.162157
s_X Clostridium innocuum	-0.336283	0.0360576	0.0795625	0.637116	-0.0685734	0.684527	0.0851954	-0.0605592
Correlation coefficients were calculated with Maaslin2 without adjustment for cofactors.
Cells coloured in blue indicate correlations with raw p-values < 0.05, none of the associations retained significance after adjustment for multiple correction.
s - species
g - genera
f - family
